# Supplementary material for: Evolution of pharmacologic specificity in the pregnane X receptor
Source: BMC Evol Biol. 2008 Apr 2;8:103. doi: 10.1186/1471-2148-8-103 (PMC2358886; doi:10.1186/1471-2148-8-103)
Supplement: Additional file 10 — Intrinsic disorder data for PXRs, VDRs, and CARs. Intrinsic disorder data for each amino acid residue of PXR, VDR, and CAR sequences analyzed. [file 1471-2148-8-103-S10.xls]

## Sheet: Sheet1
Additional file 10: Intrinsic disorder data for PXRs, VDRs, and CARs
Receptor	Residue #	Residue	Disorder Probability
		DBD in red
		LBD in blue
Human PXR	1	M	0.603207
Human PXR	2	E	0.683866
Human PXR	3	V	0.580831
Human PXR	4	R	0.653923
Human PXR	5	P	0.589422
Human PXR	6	K	0.624851
Human PXR	7	E	0.703146
Human PXR	8	S	0.776277
Human PXR	9	W	0.706873
Human PXR	10	N	0.709913
Human PXR	11	H	0.687699
Human PXR	12	A	0.703546
Human PXR	13	D	0.761243
Human PXR	14	F	0.806868
Human PXR	15	V	0.762254
Human PXR	16	H	0.742317
Human PXR	17	C	0.728848
Human PXR	18	E	0.766792
Human PXR	19	D	0.759762
Human PXR	20	T	0.643943
Human PXR	21	E	0.617943
Human PXR	22	S	0.633675
Human PXR	23	V	0.507627
Human PXR	24	P	0.569224
Human PXR	25	G	0.553292
Human PXR	26	K	0.526837
Human PXR	27	P	0.526837
Human PXR	28	S	0.428518
Human PXR	29	V	0.378981
Human PXR	30	N	0.535438
Human PXR	31	A	0.416043
Human PXR	32	D	0.416043
Human PXR	33	E	0.411465
Human PXR	34	E	0.398431
Human PXR	35	V	0.400974
Human PXR	36	G	0.43934
Human PXR	37	G	0.450364
Human PXR	38	P	0.450364
Human PXR	39	Q	0.450364
Human PXR	40	I	0.428209
Human PXR	41	C	0.521886
Human PXR	42	R	0.479457
Human PXR	43	V	0.47157
Human PXR	44	C	0.487386
Human PXR	45	G	0.438461
Human PXR	46	D	0.44375
Human PXR	47	K	0.422391
Human PXR	48	A	0.381274
Human PXR	49	T	0.430156
Human PXR	50	G	0.49914
Human PXR	51	Y	0.513463
Human PXR	52	H	0.536391
Human PXR	53	F	0.529756
Human PXR	54	N	0.517813
Human PXR	55	V	0.476793
Human PXR	56	M	0.549217
Human PXR	57	T	0.607156
Human PXR	58	C	0.612586
Human PXR	59	E	0.615479
Human PXR	60	G	0.622774
Human PXR	61	C	0.683368
Human PXR	62	K	0.650889
Human PXR	63	G	0.614372
Human PXR	64	F	0.689609
Human PXR	65	F	0.668531
Human PXR	66	R	0.649775
Human PXR	67	R	0.674671
Human PXR	68	A	0.661958
Human PXR	69	M	0.707607
Human PXR	70	K	0.707607
Human PXR	71	R	0.732821
Human PXR	72	N	0.786051
Human PXR	73	A	0.796652
Human PXR	74	R	0.805696
Human PXR	75	L	0.80843
Human PXR	76	R	0.823145
Human PXR	77	C	0.81326
Human PXR	78	P	0.820741
Human PXR	79	F	0.831582
Human PXR	80	R	0.827241
Human PXR	81	K	0.852151
Human PXR	82	G	0.852151
Human PXR	83	A	0.837889
Human PXR	84	C	0.852701
Human PXR	85	E	0.854556
Human PXR	86	I	0.861284
Human PXR	87	T	0.857883
Human PXR	88	R	0.865835
Human PXR	89	K	0.885482
Human PXR	90	T	0.889331
Human PXR	91	R	0.87627
Human PXR	92	R	0.84728
Human PXR	93	Q	0.847043
Human PXR	94	C	0.855794
Human PXR	95	Q	0.82869
Human PXR	96	A	0.843279
Human PXR	97	C	0.818192
Human PXR	98	R	0.791313
Human PXR	99	L	0.809924
Human PXR	100	R	0.849008
Human PXR	101	K	0.849008
Human PXR	102	C	0.853271
Human PXR	103	L	0.848546
Human PXR	104	E	0.846196
Human PXR	105	S	0.837049
Human PXR	106	G	0.845042
Human PXR	107	M	0.878832
Human PXR	108	K	0.89949
Human PXR	109	K	0.899281
Human PXR	110	E	0.896696
Human PXR	111	M	0.911816
Human PXR	112	I	0.911816
Human PXR	113	M	0.888518
Human PXR	114	S	0.88205
Human PXR	115	D	0.899457
Human PXR	116	E	0.899457
Human PXR	117	A	0.90576
Human PXR	118	V	0.917221
Human PXR	119	E	0.904843
Human PXR	120	E	0.903308
Human PXR	121	R	0.886661
Human PXR	122	R	0.874835
Human PXR	123	A	0.893564
Human PXR	124	L	0.908534
Human PXR	125	I	0.908534
Human PXR	126	K	0.89543
Human PXR	127	R	0.898232
Human PXR	128	K	0.915434
Human PXR	129	K	0.906064
Human PXR	130	S	0.896454
Human PXR	131	E	0.844932
Human PXR	132	R	0.869841
Human PXR	133	T	0.912423
Human PXR	134	G	0.894618
Human PXR	135	T	0.868543
Human PXR	136	Q	0.868543
Human PXR	137	P	0.838764
Human PXR	138	L	0.859571
Human PXR	139	G	0.887156
Human PXR	140	V	0.88766
Human PXR	141	Q	0.879203
Human PXR	142	G	0.795541
Human PXR	143	L	0.72751
Human PXR	144	T	0.769397
Human PXR	145	E	0.820223
Human PXR	146	E	0.813733
Human PXR	147	Q	0.836809
Human PXR	148	R	0.761256
Human PXR	149	M	0.684306
Human PXR	150	M	0.684306
Human PXR	151	I	0.625633
Human PXR	152	R	0.547728
Human PXR	153	E	0.547728
Human PXR	154	L	0.473907
Human PXR	155	M	0.512346
Human PXR	156	D	0.475314
Human PXR	157	A	0.375841
Human PXR	158	Q	0.341696
Human PXR	159	M	0.387981
Human PXR	160	K	0.456437
Human PXR	161	T	0.518528
Human PXR	162	F	0.477375
Human PXR	163	D	0.543448
Human PXR	164	T	0.543448
Human PXR	165	T	0.544883
Human PXR	166	F	0.544883
Human PXR	167	S	0.538757
Human PXR	168	H	0.498183
Human PXR	169	F	0.493501
Human PXR	170	K	0.405752
Human PXR	171	N	0.38926
Human PXR	172	F	0.519483
Human PXR	173	R	0.519483
Human PXR	174	L	0.519483
Human PXR	175	P	0.628097
Human PXR	176	G	0.556237
Human PXR	177	V	0.536822
Human PXR	178	L	0.590568
Human PXR	179	S	0.458764
Human PXR	180	S	0.506634
Human PXR	181	G	0.467047
Human PXR	182	C	0.429346
Human PXR	183	E	0.525179
Human PXR	184	L	0.625591
Human PXR	185	P	0.603413
Human PXR	186	E	0.630209
Human PXR	187	S	0.676432
Human PXR	188	L	0.676432
Human PXR	189	Q	0.682353
Human PXR	190	A	0.781345
Human PXR	191	P	0.720605
Human PXR	192	S	0.765921
Human PXR	193	R	0.819154
Human PXR	194	E	0.807078
Human PXR	195	E	0.807078
Human PXR	196	A	0.792719
Human PXR	197	A	0.792719
Human PXR	198	K	0.841579
Human PXR	199	W	0.857269
Human PXR	200	S	0.824421
Human PXR	201	Q	0.824421
Human PXR	202	V	0.801401
Human PXR	203	R	0.730649
Human PXR	204	K	0.685822
Human PXR	205	D	0.6275
Human PXR	206	L	0.636569
Human PXR	207	C	0.630786
Human PXR	208	S	0.61868
Human PXR	209	L	0.643784
Human PXR	210	K	0.62547
Human PXR	211	V	0.687587
Human PXR	212	S	0.62921
Human PXR	213	L	0.563988
Human PXR	214	Q	0.562287
Human PXR	215	L	0.562287
Human PXR	216	R	0.399898
Human PXR	217	G	0.332905
Human PXR	218	E	0.395535
Human PXR	219	D	0.32916
Human PXR	220	G	0.4223
Human PXR	221	S	0.408296
Human PXR	222	V	0.333434
Human PXR	223	W	0.34378
Human PXR	224	N	0.279207
Human PXR	225	Y	0.257816
Human PXR	226	K	0.252136
Human PXR	227	P	0.334526
Human PXR	228	P	0.359806
Human PXR	229	A	0.199851
Human PXR	230	D	0.252294
Human PXR	231	S	0.193636
Human PXR	232	G	0.262381
Human PXR	233	G	0.213229
Human PXR	234	K	0.202311
Human PXR	235	E	0.203415
Human PXR	236	I	0.253816
Human PXR	237	F	0.252212
Human PXR	238	S	0.242284
Human PXR	239	L	0.240586
Human PXR	240	L	0.224033
Human PXR	241	P	0.24405
Human PXR	242	H	0.24405
Human PXR	243	M	0.246224
Human PXR	244	A	0.243983
Human PXR	245	D	0.280568
Human PXR	246	M	0.289493
Human PXR	247	S	0.24641
Human PXR	248	T	0.24641
Human PXR	249	Y	0.250734
Human PXR	250	M	0.280303
Human PXR	251	F	0.280303
Human PXR	252	K	0.244822
Human PXR	253	G	0.278718
Human PXR	254	I	0.329256
Human PXR	255	I	0.316127
Human PXR	256	S	0.308735
Human PXR	257	F	0.304403
Human PXR	258	A	0.258787
Human PXR	259	K	0.220971
Human PXR	260	V	0.209313
Human PXR	261	I	0.2273
Human PXR	262	S	0.244953
Human PXR	263	Y	0.27978
Human PXR	264	F	0.270895
Human PXR	265	R	0.293252
Human PXR	266	D	0.326509
Human PXR	267	L	0.306251
Human PXR	268	P	0.314754
Human PXR	269	I	0.317089
Human PXR	270	E	0.34302
Human PXR	271	D	0.310339
Human PXR	272	Q	0.310339
Human PXR	273	I	0.280357
Human PXR	274	S	0.289355
Human PXR	275	L	0.306096
Human PXR	276	L	0.280507
Human PXR	277	K	0.259117
Human PXR	278	G	0.232661
Human PXR	279	A	0.252842
Human PXR	280	A	0.271082
Human PXR	281	F	0.352165
Human PXR	282	E	0.326821
Human PXR	283	L	0.340147
Human PXR	284	C	0.41494
Human PXR	285	Q	0.393604
Human PXR	286	L	0.319942
Human PXR	287	R	0.405034
Human PXR	288	F	0.405034
Human PXR	289	N	0.456705
Human PXR	290	T	0.443794
Human PXR	291	V	0.394712
Human PXR	292	F	0.396186
Human PXR	293	N	0.379418
Human PXR	294	A	0.377343
Human PXR	295	E	0.406234
Human PXR	296	T	0.398867
Human PXR	297	G	0.387611
Human PXR	298	T	0.416196
Human PXR	299	W	0.437988
Human PXR	300	E	0.464016
Human PXR	301	C	0.524037
Human PXR	302	G	0.501718
Human PXR	303	R	0.473313
Human PXR	304	L	0.473313
Human PXR	305	S	0.378848
Human PXR	306	Y	0.395078
Human PXR	307	C	0.338467
Human PXR	308	L	0.296241
Human PXR	309	E	0.30067
Human PXR	310	D	0.304002
Human PXR	311	T	0.30576
Human PXR	312	A	0.361025
Human PXR	313	G	0.355086
Human PXR	314	G	0.376653
Human PXR	315	F	0.408511
Human PXR	316	Q	0.364339
Human PXR	317	Q	0.389509
Human PXR	318	L	0.42877
Human PXR	319	L	0.474907
Human PXR	320	L	0.472251
Human PXR	321	E	0.374602
Human PXR	322	P	0.303049
Human PXR	323	M	0.333721
Human PXR	324	L	0.37731
Human PXR	325	K	0.336605
Human PXR	326	F	0.315271
Human PXR	327	H	0.354424
Human PXR	328	Y	0.312066
Human PXR	329	M	0.32476
Human PXR	330	L	0.304474
Human PXR	331	K	0.347243
Human PXR	332	K	0.332098
Human PXR	333	L	0.357685
Human PXR	334	Q	0.393398
Human PXR	335	L	0.393398
Human PXR	336	H	0.358225
Human PXR	337	E	0.329082
Human PXR	338	E	0.329082
Human PXR	339	E	0.331032
Human PXR	340	Y	0.358465
Human PXR	341	V	0.329676
Human PXR	342	L	0.282413
Human PXR	343	M	0.234226
Human PXR	344	Q	0.242191
Human PXR	345	A	0.242191
Human PXR	346	I	0.249561
Human PXR	347	S	0.311549
Human PXR	348	L	0.369221
Human PXR	349	F	0.360055
Human PXR	350	S	0.330181
Human PXR	351	P	0.309748
Human PXR	352	D	0.263673
Human PXR	353	R	0.290989
Human PXR	354	P	0.263673
Human PXR	355	G	0.254156
Human PXR	356	V	0.229025
Human PXR	357	L	0.256887
Human PXR	358	Q	0.256887
Human PXR	359	H	0.25651
Human PXR	360	R	0.219602
Human PXR	361	V	0.280568
Human PXR	362	V	0.293909
Human PXR	363	D	0.331408
Human PXR	364	Q	0.363399
Human PXR	365	L	0.299585
Human PXR	366	Q	0.297128
Human PXR	367	E	0.372725
Human PXR	368	Q	0.30022
Human PXR	369	F	0.30022
Human PXR	370	A	0.30022
Human PXR	371	I	0.289312
Human PXR	372	T	0.300722
Human PXR	373	L	0.337483
Human PXR	374	K	0.284281
Human PXR	375	S	0.27294
Human PXR	376	Y	0.332668
Human PXR	377	I	0.361127
Human PXR	378	E	0.345685
Human PXR	379	C	0.32993
Human PXR	380	N	0.361163
Human PXR	381	R	0.361163
Human PXR	382	P	0.409303
Human PXR	383	Q	0.477018
Human PXR	384	P	0.549102
Human PXR	385	A	0.506163
Human PXR	386	H	0.533878
Human PXR	387	R	0.479046
Human PXR	388	F	0.461966
Human PXR	389	L	0.461966
Human PXR	390	F	0.526609
Human PXR	391	L	0.533516
Human PXR	392	K	0.526151
Human PXR	393	I	0.590143
Human PXR	394	M	0.592948
Human PXR	395	A	0.583288
Human PXR	396	M	0.484248
Human PXR	397	L	0.568399
Human PXR	398	T	0.545902
Human PXR	399	E	0.542729
Human PXR	400	L	0.515675
Human PXR	401	R	0.489065
Human PXR	402	S	0.429744
Human PXR	403	I	0.429744
Human PXR	404	N	0.406803
Human PXR	405	A	0.444837
Human PXR	406	Q	0.480248
Human PXR	407	H	0.48445
Human PXR	408	T	0.453569
Human PXR	409	Q	0.453569
Human PXR	410	R	0.402879
Human PXR	411	L	0.420145
Human PXR	412	L	0.425551
Human PXR	413	R	0.408539
Human PXR	414	I	0.413158
Human PXR	415	Q	0.370858
Human PXR	416	D	0.392987
Human PXR	417	I	0.365011
Human PXR	418	H	0.375051
Human PXR	419	P	0.371457
Human PXR	420	F	0.371987
Human PXR	421	A	0.384763
Human PXR	422	T	0.346262
Human PXR	423	P	0.335228
Human PXR	424	L	0.322544
Human PXR	425	M	0.328163
Human PXR	426	Q	0.369177
Human PXR	427	E	0.338695
Human PXR	428	L	0.357339
Human PXR	429	F	0.361129
Human PXR	430	G	0.3353
Human PXR	431	I	0.332283
Human PXR	432	T	0.334583
Human PXR	433	G	0.357007
Human PXR	434	S	0.387266
Chimpanzee PXR	1	M	0.745931
Chimpanzee PXR	2	T	0.757244
Chimpanzee PXR	3	V	0.83702
Chimpanzee PXR	4	T	0.822989
Chimpanzee PXR	5	R	0.812004
Chimpanzee PXR	6	T	0.8019
Chimpanzee PXR	7	H	0.815806
Chimpanzee PXR	8	H	0.736084
Chimpanzee PXR	9	F	0.724542
Chimpanzee PXR	10	K	0.802152
Chimpanzee PXR	11	E	0.78314
Chimpanzee PXR	12	G	0.79967
Chimpanzee PXR	13	S	0.829795
Chimpanzee PXR	14	L	0.856718
Chimpanzee PXR	15	R	0.85066
Chimpanzee PXR	16	A	0.870682
Chimpanzee PXR	17	P	0.873549
Chimpanzee PXR	18	A	0.868738
Chimpanzee PXR	19	T	0.866018
Chimpanzee PXR	20	P	0.830862
Chimpanzee PXR	21	L	0.836265
Chimpanzee PXR	22	H	0.81044
Chimpanzee PXR	23	S	0.852037
Chimpanzee PXR	24	A	0.891736
Chimpanzee PXR	25	A	0.902584
Chimpanzee PXR	26	A	0.88604
Chimpanzee PXR	27	E	0.916678
Chimpanzee PXR	28	L	0.869614
Chimpanzee PXR	29	A	0.879387
Chimpanzee PXR	30	S	0.906217
Chimpanzee PXR	31	N	0.897998
Chimpanzee PXR	32	H	0.874447
Chimpanzee PXR	33	P	0.831788
Chimpanzee PXR	34	R	0.743434
Chimpanzee PXR	35	G	0.776261
Chimpanzee PXR	36	P	0.649255
Chimpanzee PXR	37	E	0.697396
Chimpanzee PXR	38	A	0.630673
Chimpanzee PXR	39	N	0.610706
Chimpanzee PXR	40	L	0.694363
Chimpanzee PXR	41	E	0.709039
Chimpanzee PXR	42	V	0.704297
Chimpanzee PXR	43	R	0.76979
Chimpanzee PXR	44	P	0.692727
Chimpanzee PXR	45	K	0.705569
Chimpanzee PXR	46	E	0.757905
Chimpanzee PXR	47	S	0.810573
Chimpanzee PXR	48	W	0.724671
Chimpanzee PXR	49	N	0.766038
Chimpanzee PXR	50	H	0.766038
Chimpanzee PXR	51	A	0.731248
Chimpanzee PXR	52	D	0.768577
Chimpanzee PXR	53	F	0.828073
Chimpanzee PXR	54	V	0.766897
Chimpanzee PXR	55	H	0.747193
Chimpanzee PXR	56	C	0.747193
Chimpanzee PXR	57	E	0.747193
Chimpanzee PXR	58	D	0.682196
Chimpanzee PXR	59	T	0.571627
Chimpanzee PXR	60	E	0.553903
Chimpanzee PXR	61	S	0.633675
Chimpanzee PXR	62	V	0.507627
Chimpanzee PXR	63	P	0.569224
Chimpanzee PXR	64	G	0.553292
Chimpanzee PXR	65	K	0.526837
Chimpanzee PXR	66	P	0.526837
Chimpanzee PXR	67	S	0.428518
Chimpanzee PXR	68	V	0.378981
Chimpanzee PXR	69	N	0.535438
Chimpanzee PXR	70	A	0.416043
Chimpanzee PXR	71	D	0.416043
Chimpanzee PXR	72	E	0.411465
Chimpanzee PXR	73	E	0.398431
Chimpanzee PXR	74	V	0.400974
Chimpanzee PXR	75	G	0.43934
Chimpanzee PXR	76	G	0.450364
Chimpanzee PXR	77	P	0.450364
Chimpanzee PXR	78	Q	0.450364
Chimpanzee PXR	79	I	0.428209
Chimpanzee PXR	80	C	0.521886
Chimpanzee PXR	81	R	0.479457
Chimpanzee PXR	82	V	0.47157
Chimpanzee PXR	83	C	0.487386
Chimpanzee PXR	84	G	0.438461
Chimpanzee PXR	85	D	0.44375
Chimpanzee PXR	86	K	0.422391
Chimpanzee PXR	87	A	0.381274
Chimpanzee PXR	88	T	0.430156
Chimpanzee PXR	89	G	0.49914
Chimpanzee PXR	90	Y	0.513463
Chimpanzee PXR	91	H	0.536391
Chimpanzee PXR	92	F	0.529756
Chimpanzee PXR	93	N	0.517813
Chimpanzee PXR	94	V	0.476793
Chimpanzee PXR	95	M	0.549217
Chimpanzee PXR	96	T	0.607156
Chimpanzee PXR	97	C	0.612586
Chimpanzee PXR	98	E	0.615479
Chimpanzee PXR	99	G	0.622774
Chimpanzee PXR	100	C	0.683368
Chimpanzee PXR	101	K	0.650889
Chimpanzee PXR	102	G	0.614372
Chimpanzee PXR	103	F	0.689609
Chimpanzee PXR	104	F	0.668531
Chimpanzee PXR	105	R	0.649775
Chimpanzee PXR	106	R	0.674671
Chimpanzee PXR	107	A	0.661958
Chimpanzee PXR	108	M	0.707607
Chimpanzee PXR	109	K	0.707607
Chimpanzee PXR	110	R	0.732821
Chimpanzee PXR	111	N	0.786051
Chimpanzee PXR	112	A	0.796652
Chimpanzee PXR	113	R	0.805696
Chimpanzee PXR	114	L	0.80843
Chimpanzee PXR	115	R	0.823145
Chimpanzee PXR	116	C	0.81326
Chimpanzee PXR	117	P	0.820741
Chimpanzee PXR	118	F	0.831582
Chimpanzee PXR	119	R	0.827241
Chimpanzee PXR	120	K	0.852151
Chimpanzee PXR	121	G	0.852151
Chimpanzee PXR	122	A	0.837889
Chimpanzee PXR	123	C	0.852701
Chimpanzee PXR	124	E	0.854556
Chimpanzee PXR	125	I	0.861284
Chimpanzee PXR	126	T	0.857883
Chimpanzee PXR	127	R	0.865835
Chimpanzee PXR	128	K	0.885482
Chimpanzee PXR	129	T	0.889331
Chimpanzee PXR	130	R	0.87627
Chimpanzee PXR	131	R	0.84728
Chimpanzee PXR	132	Q	0.847043
Chimpanzee PXR	133	C	0.855794
Chimpanzee PXR	134	Q	0.82869
Chimpanzee PXR	135	A	0.843279
Chimpanzee PXR	136	C	0.818192
Chimpanzee PXR	137	R	0.791313
Chimpanzee PXR	138	L	0.809924
Chimpanzee PXR	139	R	0.849008
Chimpanzee PXR	140	K	0.849008
Chimpanzee PXR	141	C	0.853271
Chimpanzee PXR	142	L	0.848546
Chimpanzee PXR	143	E	0.846196
Chimpanzee PXR	144	S	0.837049
Chimpanzee PXR	145	G	0.845042
Chimpanzee PXR	146	M	0.878832
Chimpanzee PXR	147	K	0.89949
Chimpanzee PXR	148	K	0.899281
Chimpanzee PXR	149	E	0.896696
Chimpanzee PXR	150	M	0.911816
Chimpanzee PXR	151	I	0.911816
Chimpanzee PXR	152	M	0.888518
Chimpanzee PXR	153	S	0.88205
Chimpanzee PXR	154	D	0.883781
Chimpanzee PXR	155	E	0.883781
Chimpanzee PXR	156	A	0.891605
Chimpanzee PXR	157	V	0.903737
Chimpanzee PXR	158	E	0.886455
Chimpanzee PXR	159	E	0.88296
Chimpanzee PXR	160	R	0.862296
Chimpanzee PXR	161	R	0.842917
Chimpanzee PXR	162	A	0.867668
Chimpanzee PXR	163	L	0.883082
Chimpanzee PXR	164	I	0.883082
Chimpanzee PXR	165	K	0.866019
Chimpanzee PXR	166	R	0.870884
Chimpanzee PXR	167	K	0.893408
Chimpanzee PXR	168	K	0.880541
Chimpanzee PXR	169	S	0.869138
Chimpanzee PXR	170	E	0.798704
Chimpanzee PXR	171	R	0.829261
Chimpanzee PXR	172	T	0.888819
Chimpanzee PXR	173	G	0.862898
Chimpanzee PXR	174	I	0.832038
Chimpanzee PXR	175	Q	0.832038
Chimpanzee PXR	176	P	0.792854
Chimpanzee PXR	177	L	0.819596
Chimpanzee PXR	178	G	0.859915
Chimpanzee PXR	179	V	0.861366
Chimpanzee PXR	180	Q	0.848731
Chimpanzee PXR	181	G	0.74637
Chimpanzee PXR	182	L	0.665518
Chimpanzee PXR	183	T	0.708087
Chimpanzee PXR	184	E	0.76642
Chimpanzee PXR	185	E	0.755756
Chimpanzee PXR	186	Q	0.776973
Chimpanzee PXR	187	R	0.681713
Chimpanzee PXR	188	M	0.602122
Chimpanzee PXR	189	M	0.602122
Chimpanzee PXR	190	I	0.552913
Chimpanzee PXR	191	R	0.485735
Chimpanzee PXR	192	E	0.485735
Chimpanzee PXR	193	L	0.428596
Chimpanzee PXR	194	M	0.457263
Chimpanzee PXR	195	D	0.475314
Chimpanzee PXR	196	A	0.375841
Chimpanzee PXR	197	Q	0.341696
Chimpanzee PXR	198	M	0.387981
Chimpanzee PXR	199	K	0.456437
Chimpanzee PXR	200	T	0.518528
Chimpanzee PXR	201	F	0.477375
Chimpanzee PXR	202	D	0.543448
Chimpanzee PXR	203	T	0.543448
Chimpanzee PXR	204	T	0.544883
Chimpanzee PXR	205	F	0.544883
Chimpanzee PXR	206	S	0.538757
Chimpanzee PXR	207	H	0.498183
Chimpanzee PXR	208	F	0.493501
Chimpanzee PXR	209	K	0.405752
Chimpanzee PXR	210	N	0.38926
Chimpanzee PXR	211	F	0.519483
Chimpanzee PXR	212	R	0.519483
Chimpanzee PXR	213	L	0.519483
Chimpanzee PXR	214	P	0.628097
Chimpanzee PXR	215	G	0.556237
Chimpanzee PXR	216	V	0.536822
Chimpanzee PXR	217	L	0.590568
Chimpanzee PXR	218	S	0.458764
Chimpanzee PXR	219	S	0.506634
Chimpanzee PXR	220	G	0.467047
Chimpanzee PXR	221	C	0.429346
Chimpanzee PXR	222	E	0.525179
Chimpanzee PXR	223	L	0.625591
Chimpanzee PXR	224	P	0.603413
Chimpanzee PXR	225	E	0.630209
Chimpanzee PXR	226	S	0.676432
Chimpanzee PXR	227	L	0.676432
Chimpanzee PXR	228	Q	0.682353
Chimpanzee PXR	229	A	0.781345
Chimpanzee PXR	230	P	0.720605
Chimpanzee PXR	231	S	0.765921
Chimpanzee PXR	232	R	0.819154
Chimpanzee PXR	233	E	0.807078
Chimpanzee PXR	234	E	0.807078
Chimpanzee PXR	235	A	0.792719
Chimpanzee PXR	236	A	0.792719
Chimpanzee PXR	237	K	0.841579
Chimpanzee PXR	238	W	0.857269
Chimpanzee PXR	239	S	0.824421
Chimpanzee PXR	240	Q	0.824421
Chimpanzee PXR	241	V	0.801401
Chimpanzee PXR	242	R	0.730649
Chimpanzee PXR	243	K	0.685822
Chimpanzee PXR	244	D	0.6275
Chimpanzee PXR	245	L	0.636569
Chimpanzee PXR	246	C	0.630786
Chimpanzee PXR	247	S	0.61868
Chimpanzee PXR	248	L	0.643784
Chimpanzee PXR	249	K	0.62547
Chimpanzee PXR	250	V	0.649074
Chimpanzee PXR	251	S	0.583833
Chimpanzee PXR	252	L	0.516096
Chimpanzee PXR	253	Q	0.519535
Chimpanzee PXR	254	L	0.519535
Chimpanzee PXR	255	R	0.369557
Chimpanzee PXR	256	G	0.317213
Chimpanzee PXR	257	E	0.373233
Chimpanzee PXR	258	D	0.307138
Chimpanzee PXR	259	G	0.386553
Chimpanzee PXR	260	S	0.375484
Chimpanzee PXR	261	V	0.298658
Chimpanzee PXR	262	W	0.305719
Chimpanzee PXR	263	N	0.246301
Chimpanzee PXR	264	Y	0.226711
Chimpanzee PXR	265	K	0.221508
Chimpanzee PXR	266	P	0.286299
Chimpanzee PXR	267	P	0.278613
Chimpanzee PXR	268	A	0.168152
Chimpanzee PXR	269	D	0.211054
Chimpanzee PXR	270	N	0.16894
Chimpanzee PXR	271	G	0.2242
Chimpanzee PXR	272	G	0.188933
Chimpanzee PXR	273	K	0.180977
Chimpanzee PXR	274	E	0.186023
Chimpanzee PXR	275	I	0.203332
Chimpanzee PXR	276	F	0.203189
Chimpanzee PXR	277	S	0.197476
Chimpanzee PXR	278	L	0.194339
Chimpanzee PXR	279	L	0.180523
Chimpanzee PXR	280	P	0.202046
Chimpanzee PXR	281	H	0.202046
Chimpanzee PXR	282	M	0.2026
Chimpanzee PXR	283	A	0.178044
Chimpanzee PXR	284	D	0.194338
Chimpanzee PXR	285	M	0.204602
Chimpanzee PXR	286	S	0.178113
Chimpanzee PXR	287	T	0.178113
Chimpanzee PXR	288	Y	0.183768
Chimpanzee PXR	289	M	0.209947
Chimpanzee PXR	290	F	0.209947
Chimpanzee PXR	291	K	0.205331
Chimpanzee PXR	292	G	0.241847
Chimpanzee PXR	293	I	0.248862
Chimpanzee PXR	294	I	0.243701
Chimpanzee PXR	295	N	0.243778
Chimpanzee PXR	296	F	0.229604
Chimpanzee PXR	297	A	0.189744
Chimpanzee PXR	298	K	0.170829
Chimpanzee PXR	299	V	0.160335
Chimpanzee PXR	300	I	0.170845
Chimpanzee PXR	301	S	0.183008
Chimpanzee PXR	302	Y	0.217668
Chimpanzee PXR	303	F	0.223131
Chimpanzee PXR	304	R	0.238487
Chimpanzee PXR	305	D	0.267063
Chimpanzee PXR	306	L	0.257276
Chimpanzee PXR	307	P	0.27608
Chimpanzee PXR	308	I	0.284356
Chimpanzee PXR	309	E	0.306234
Chimpanzee PXR	310	D	0.28043
Chimpanzee PXR	311	Q	0.28043
Chimpanzee PXR	312	I	0.25421
Chimpanzee PXR	313	A	0.263536
Chimpanzee PXR	314	L	0.277307
Chimpanzee PXR	315	L	0.259423
Chimpanzee PXR	316	K	0.245692
Chimpanzee PXR	317	G	0.221043
Chimpanzee PXR	318	A	0.25014
Chimpanzee PXR	319	A	0.267315
Chimpanzee PXR	320	F	0.345241
Chimpanzee PXR	321	E	0.322338
Chimpanzee PXR	322	L	0.350605
Chimpanzee PXR	323	C	0.423678
Chimpanzee PXR	324	Q	0.38108
Chimpanzee PXR	325	L	0.315339
Chimpanzee PXR	326	R	0.403241
Chimpanzee PXR	327	F	0.403241
Chimpanzee PXR	328	N	0.449848
Chimpanzee PXR	329	T	0.436442
Chimpanzee PXR	330	V	0.39077
Chimpanzee PXR	331	F	0.39648
Chimpanzee PXR	332	N	0.382299
Chimpanzee PXR	333	A	0.374998
Chimpanzee PXR	334	E	0.406234
Chimpanzee PXR	335	T	0.398867
Chimpanzee PXR	336	G	0.387611
Chimpanzee PXR	337	T	0.416196
Chimpanzee PXR	338	W	0.437988
Chimpanzee PXR	339	E	0.464016
Chimpanzee PXR	340	C	0.524037
Chimpanzee PXR	341	G	0.501718
Chimpanzee PXR	342	R	0.473313
Chimpanzee PXR	343	L	0.473313
Chimpanzee PXR	344	S	0.378848
Chimpanzee PXR	345	Y	0.395078
Chimpanzee PXR	346	C	0.338467
Chimpanzee PXR	347	L	0.296241
Chimpanzee PXR	348	E	0.30067
Chimpanzee PXR	349	D	0.304002
Chimpanzee PXR	350	T	0.30576
Chimpanzee PXR	351	A	0.361025
Chimpanzee PXR	352	G	0.355086
Chimpanzee PXR	353	G	0.376653
Chimpanzee PXR	354	F	0.408511
Chimpanzee PXR	355	Q	0.364339
Chimpanzee PXR	356	Q	0.389509
Chimpanzee PXR	357	L	0.42877
Chimpanzee PXR	358	L	0.474907
Chimpanzee PXR	359	L	0.472251
Chimpanzee PXR	360	E	0.374602
Chimpanzee PXR	361	P	0.303049
Chimpanzee PXR	362	M	0.333721
Chimpanzee PXR	363	L	0.37731
Chimpanzee PXR	364	K	0.336605
Chimpanzee PXR	365	F	0.315271
Chimpanzee PXR	366	H	0.354424
Chimpanzee PXR	367	Y	0.312066
Chimpanzee PXR	368	M	0.32476
Chimpanzee PXR	369	L	0.304474
Chimpanzee PXR	370	K	0.347243
Chimpanzee PXR	371	K	0.332098
Chimpanzee PXR	372	L	0.357685
Chimpanzee PXR	373	Q	0.393398
Chimpanzee PXR	374	L	0.393398
Chimpanzee PXR	375	H	0.358225
Chimpanzee PXR	376	E	0.304022
Chimpanzee PXR	377	E	0.304022
Chimpanzee PXR	378	E	0.303913
Chimpanzee PXR	379	Y	0.329676
Chimpanzee PXR	380	V	0.306532
Chimpanzee PXR	381	L	0.26553
Chimpanzee PXR	382	M	0.218019
Chimpanzee PXR	383	Q	0.227011
Chimpanzee PXR	384	A	0.227011
Chimpanzee PXR	385	I	0.232822
Chimpanzee PXR	386	S	0.295111
Chimpanzee PXR	387	L	0.328641
Chimpanzee PXR	388	F	0.319453
Chimpanzee PXR	389	S	0.289927
Chimpanzee PXR	390	P	0.27009
Chimpanzee PXR	391	D	0.212262
Chimpanzee PXR	392	R	0.214372
Chimpanzee PXR	393	P	0.212262
Chimpanzee PXR	394	G	0.204968
Chimpanzee PXR	395	V	0.191165
Chimpanzee PXR	396	V	0.212622
Chimpanzee PXR	397	Q	0.212622
Chimpanzee PXR	398	H	0.215812
Chimpanzee PXR	399	R	0.187868
Chimpanzee PXR	400	V	0.24294
Chimpanzee PXR	401	V	0.258373
Chimpanzee PXR	402	D	0.298601
Chimpanzee PXR	403	Q	0.33181
Chimpanzee PXR	404	L	0.272814
Chimpanzee PXR	405	Q	0.272045
Chimpanzee PXR	406	E	0.355469
Chimpanzee PXR	407	K	0.276577
Chimpanzee PXR	408	F	0.276577
Chimpanzee PXR	409	A	0.276577
Chimpanzee PXR	410	I	0.251744
Chimpanzee PXR	411	T	0.278544
Chimpanzee PXR	412	L	0.313983
Chimpanzee PXR	413	K	0.259896
Chimpanzee PXR	414	S	0.251311
Chimpanzee PXR	415	Y	0.307432
Chimpanzee PXR	416	I	0.332246
Chimpanzee PXR	417	E	0.343592
Chimpanzee PXR	418	C	0.330175
Chimpanzee PXR	419	N	0.356312
Chimpanzee PXR	420	R	0.356312
Chimpanzee PXR	421	P	0.408929
Chimpanzee PXR	422	Q	0.473935
Chimpanzee PXR	423	P	0.552491
Chimpanzee PXR	424	A	0.509445
Chimpanzee PXR	425	H	0.53836
Chimpanzee PXR	426	R	0.490829
Chimpanzee PXR	427	F	0.477599
Chimpanzee PXR	428	L	0.461966
Chimpanzee PXR	429	F	0.526609
Chimpanzee PXR	430	L	0.533516
Chimpanzee PXR	431	K	0.526151
Chimpanzee PXR	432	I	0.590143
Chimpanzee PXR	433	M	0.592948
Chimpanzee PXR	434	A	0.583288
Chimpanzee PXR	435	M	0.484248
Chimpanzee PXR	436	L	0.568399
Chimpanzee PXR	437	T	0.545902
Chimpanzee PXR	438	E	0.542729
Chimpanzee PXR	439	L	0.515675
Chimpanzee PXR	440	R	0.489065
Chimpanzee PXR	441	S	0.429744
Chimpanzee PXR	442	I	0.429744
Chimpanzee PXR	443	N	0.406803
Chimpanzee PXR	444	A	0.444837
Chimpanzee PXR	445	Q	0.480248
Chimpanzee PXR	446	H	0.48445
Chimpanzee PXR	447	T	0.453569
Chimpanzee PXR	448	Q	0.453569
Chimpanzee PXR	449	R	0.402879
Chimpanzee PXR	450	L	0.420145
Chimpanzee PXR	451	L	0.425551
Chimpanzee PXR	452	R	0.408539
Chimpanzee PXR	453	I	0.413158
Chimpanzee PXR	454	Q	0.370858
Chimpanzee PXR	455	D	0.392987
Chimpanzee PXR	456	I	0.365011
Chimpanzee PXR	457	H	0.375051
Chimpanzee PXR	458	P	0.371457
Chimpanzee PXR	459	F	0.371987
Chimpanzee PXR	460	A	0.384763
Chimpanzee PXR	461	T	0.346262
Chimpanzee PXR	462	P	0.335228
Chimpanzee PXR	463	L	0.322544
Chimpanzee PXR	464	M	0.328163
Chimpanzee PXR	465	Q	0.369177
Chimpanzee PXR	466	E	0.338695
Chimpanzee PXR	467	L	0.357339
Chimpanzee PXR	468	F	0.361129
Chimpanzee PXR	469	G	0.3353
Chimpanzee PXR	470	I	0.332283
Chimpanzee PXR	471	T	0.334583
Chimpanzee PXR	472	G	0.357007
Chimpanzee PXR	473	S	0.387266
Rhesus PXR	1	M	0.447172
Rhesus PXR	2	E	0.413119
Rhesus PXR	3	V	0.383549
Rhesus PXR	4	R	0.424366
Rhesus PXR	5	P	0.393554
Rhesus PXR	6	K	0.406974
Rhesus PXR	7	E	0.464821
Rhesus PXR	8	G	0.446755
Rhesus PXR	9	W	0.368467
Rhesus PXR	10	N	0.355057
Rhesus PXR	11	H	0.333544
Rhesus PXR	12	A	0.350631
Rhesus PXR	13	D	0.427488
Rhesus PXR	14	F	0.507226
Rhesus PXR	15	V	0.444307
Rhesus PXR	16	Y	0.428732
Rhesus PXR	17	C	0.421479
Rhesus PXR	18	E	0.479822
Rhesus PXR	19	D	0.472598
Rhesus PXR	20	T	0.366599
Rhesus PXR	21	E	0.39408
Rhesus PXR	22	F	0.393547
Rhesus PXR	23	A	0.293007
Rhesus PXR	24	P	0.391195
Rhesus PXR	25	G	0.380224
Rhesus PXR	26	K	0.355742
Rhesus PXR	27	P	0.355742
Rhesus PXR	28	T	0.282438
Rhesus PXR	29	V	0.280367
Rhesus PXR	30	N	0.390085
Rhesus PXR	31	A	0.294082
Rhesus PXR	32	D	0.294082
Rhesus PXR	33	E	0.31232
Rhesus PXR	34	E	0.293405
Rhesus PXR	35	V	0.280889
Rhesus PXR	36	G	0.315345
Rhesus PXR	37	G	0.402494
Rhesus PXR	38	P	0.402494
Rhesus PXR	39	Q	0.402494
Rhesus PXR	40	I	0.397109
Rhesus PXR	41	C	0.492253
Rhesus PXR	42	R	0.458993
Rhesus PXR	43	V	0.484413
Rhesus PXR	44	C	0.491016
Rhesus PXR	45	G	0.452704
Rhesus PXR	46	D	0.461294
Rhesus PXR	47	K	0.443094
Rhesus PXR	48	A	0.405972
Rhesus PXR	49	T	0.430156
Rhesus PXR	50	G	0.49914
Rhesus PXR	51	Y	0.513463
Rhesus PXR	52	H	0.536391
Rhesus PXR	53	F	0.529756
Rhesus PXR	54	N	0.517813
Rhesus PXR	55	V	0.476793
Rhesus PXR	56	M	0.549217
Rhesus PXR	57	T	0.607156
Rhesus PXR	58	C	0.612586
Rhesus PXR	59	E	0.615479
Rhesus PXR	60	G	0.622774
Rhesus PXR	61	C	0.683368
Rhesus PXR	62	K	0.650889
Rhesus PXR	63	G	0.614372
Rhesus PXR	64	F	0.689609
Rhesus PXR	65	F	0.668531
Rhesus PXR	66	R	0.649775
Rhesus PXR	67	R	0.674671
Rhesus PXR	68	A	0.661958
Rhesus PXR	69	M	0.707607
Rhesus PXR	70	K	0.707607
Rhesus PXR	71	R	0.732821
Rhesus PXR	72	N	0.786051
Rhesus PXR	73	A	0.796652
Rhesus PXR	74	R	0.805696
Rhesus PXR	75	L	0.80843
Rhesus PXR	76	R	0.823145
Rhesus PXR	77	C	0.81326
Rhesus PXR	78	P	0.820741
Rhesus PXR	79	F	0.831582
Rhesus PXR	80	R	0.827241
Rhesus PXR	81	K	0.852151
Rhesus PXR	82	G	0.852151
Rhesus PXR	83	A	0.837889
Rhesus PXR	84	C	0.852701
Rhesus PXR	85	E	0.854556
Rhesus PXR	86	I	0.861284
Rhesus PXR	87	T	0.857883
Rhesus PXR	88	R	0.865835
Rhesus PXR	89	K	0.885482
Rhesus PXR	90	T	0.889331
Rhesus PXR	91	R	0.87627
Rhesus PXR	92	R	0.84728
Rhesus PXR	93	Q	0.847043
Rhesus PXR	94	C	0.855794
Rhesus PXR	95	Q	0.82869
Rhesus PXR	96	A	0.823394
Rhesus PXR	97	C	0.795021
Rhesus PXR	98	R	0.767073
Rhesus PXR	99	L	0.786341
Rhesus PXR	100	R	0.827312
Rhesus PXR	101	K	0.827312
Rhesus PXR	102	C	0.833241
Rhesus PXR	103	L	0.830455
Rhesus PXR	104	E	0.826557
Rhesus PXR	105	S	0.819014
Rhesus PXR	106	G	0.831869
Rhesus PXR	107	M	0.867808
Rhesus PXR	108	K	0.890722
Rhesus PXR	109	K	0.890271
Rhesus PXR	110	E	0.890722
Rhesus PXR	111	M	0.905309
Rhesus PXR	112	I	0.905309
Rhesus PXR	113	M	0.875076
Rhesus PXR	114	S	0.870038
Rhesus PXR	115	D	0.875518
Rhesus PXR	116	A	0.875518
Rhesus PXR	117	A	0.880957
Rhesus PXR	118	V	0.913323
Rhesus PXR	119	E	0.896932
Rhesus PXR	120	E	0.895065
Rhesus PXR	121	R	0.873284
Rhesus PXR	122	R	0.854056
Rhesus PXR	123	A	0.87425
Rhesus PXR	124	L	0.891647
Rhesus PXR	125	I	0.891647
Rhesus PXR	126	K	0.878078
Rhesus PXR	127	R	0.881363
Rhesus PXR	128	K	0.906271
Rhesus PXR	129	K	0.891702
Rhesus PXR	130	R	0.879902
Rhesus PXR	131	E	0.824543
Rhesus PXR	132	R	0.854462
Rhesus PXR	133	I	0.900316
Rhesus PXR	134	G	0.877597
Rhesus PXR	135	T	0.8619
Rhesus PXR	136	Q	0.8619
Rhesus PXR	137	P	0.8619
Rhesus PXR	138	P	0.876343
Rhesus PXR	139	G	0.900028
Rhesus PXR	140	V	0.900377
Rhesus PXR	141	Q	0.890455
Rhesus PXR	142	G	0.819895
Rhesus PXR	143	L	0.760692
Rhesus PXR	144	T	0.795018
Rhesus PXR	145	E	0.844355
Rhesus PXR	146	E	0.836035
Rhesus PXR	147	Q	0.842628
Rhesus PXR	148	R	0.770632
Rhesus PXR	149	M	0.696137
Rhesus PXR	150	M	0.696137
Rhesus PXR	151	I	0.647161
Rhesus PXR	152	R	0.560795
Rhesus PXR	153	E	0.560795
Rhesus PXR	154	L	0.551942
Rhesus PXR	155	M	0.608766
Rhesus PXR	156	D	0.578156
Rhesus PXR	157	A	0.462866
Rhesus PXR	158	Q	0.375841
Rhesus PXR	159	M	0.387981
Rhesus PXR	160	K	0.456437
Rhesus PXR	161	T	0.518528
Rhesus PXR	162	F	0.477375
Rhesus PXR	163	D	0.543448
Rhesus PXR	164	T	0.631064
Rhesus PXR	165	T	0.637184
Rhesus PXR	166	F	0.637184
Rhesus PXR	167	S	0.633517
Rhesus PXR	168	H	0.575367
Rhesus PXR	169	F	0.574972
Rhesus PXR	170	K	0.477512
Rhesus PXR	171	N	0.456422
Rhesus PXR	172	F	0.611131
Rhesus PXR	173	R	0.611131
Rhesus PXR	174	L	0.611131
Rhesus PXR	175	P	0.717401
Rhesus PXR	176	G	0.645232
Rhesus PXR	177	V	0.620965
Rhesus PXR	178	L	0.667867
Rhesus PXR	179	S	0.521363
Rhesus PXR	180	S	0.508183
Rhesus PXR	181	G	0.4712
Rhesus PXR	182	C	0.422993
Rhesus PXR	183	E	0.509465
Rhesus PXR	184	M	0.612934
Rhesus PXR	185	P	0.587575
Rhesus PXR	186	E	0.603855
Rhesus PXR	187	S	0.53957
Rhesus PXR	188	L	0.53957
Rhesus PXR	189	Q	0.550979
Rhesus PXR	190	A	0.669679
Rhesus PXR	191	P	0.586248
Rhesus PXR	192	S	0.625065
Rhesus PXR	193	R	0.705722
Rhesus PXR	194	E	0.684832
Rhesus PXR	195	E	0.684832
Rhesus PXR	196	A	0.676099
Rhesus PXR	197	A	0.676099
Rhesus PXR	198	K	0.746563
Rhesus PXR	199	W	0.777802
Rhesus PXR	200	N	0.721562
Rhesus PXR	201	Q	0.721562
Rhesus PXR	202	V	0.697523
Rhesus PXR	203	R	0.62999
Rhesus PXR	204	K	0.592684
Rhesus PXR	205	D	0.508825
Rhesus PXR	206	L	0.524957
Rhesus PXR	207	W	0.513078
Rhesus PXR	208	S	0.499865
Rhesus PXR	209	V	0.528214
Rhesus PXR	210	K	0.511372
Rhesus PXR	211	V	0.510484
Rhesus PXR	212	S	0.452511
Rhesus PXR	213	V	0.3978
Rhesus PXR	214	Q	0.413779
Rhesus PXR	215	L	0.413779
Rhesus PXR	216	R	0.288939
Rhesus PXR	217	G	0.247098
Rhesus PXR	218	E	0.276049
Rhesus PXR	219	D	0.233692
Rhesus PXR	220	G	0.287551
Rhesus PXR	221	S	0.312225
Rhesus PXR	222	V	0.249143
Rhesus PXR	223	W	0.241075
Rhesus PXR	224	N	0.200893
Rhesus PXR	225	Y	0.180119
Rhesus PXR	226	K	0.173417
Rhesus PXR	227	P	0.227666
Rhesus PXR	228	P	0.259331
Rhesus PXR	229	A	0.149541
Rhesus PXR	230	D	0.197253
Rhesus PXR	231	N	0.155709
Rhesus PXR	232	G	0.200816
Rhesus PXR	233	G	0.168592
Rhesus PXR	234	K	0.180977
Rhesus PXR	235	E	0.186023
Rhesus PXR	236	I	0.203332
Rhesus PXR	237	F	0.203189
Rhesus PXR	238	S	0.197476
Rhesus PXR	239	L	0.194339
Rhesus PXR	240	L	0.180523
Rhesus PXR	241	P	0.202046
Rhesus PXR	242	H	0.202046
Rhesus PXR	243	M	0.2026
Rhesus PXR	244	A	0.178044
Rhesus PXR	245	D	0.194338
Rhesus PXR	246	M	0.204602
Rhesus PXR	247	S	0.178113
Rhesus PXR	248	T	0.178113
Rhesus PXR	249	Y	0.183768
Rhesus PXR	250	M	0.209947
Rhesus PXR	251	F	0.209947
Rhesus PXR	252	K	0.205331
Rhesus PXR	253	G	0.241847
Rhesus PXR	254	I	0.285796
Rhesus PXR	255	I	0.275056
Rhesus PXR	256	N	0.271432
Rhesus PXR	257	F	0.260675
Rhesus PXR	258	A	0.219642
Rhesus PXR	259	K	0.189744
Rhesus PXR	260	V	0.181968
Rhesus PXR	261	I	0.193326
Rhesus PXR	262	S	0.20627
Rhesus PXR	263	Y	0.242537
Rhesus PXR	264	F	0.249353
Rhesus PXR	265	R	0.274199
Rhesus PXR	266	D	0.301425
Rhesus PXR	267	L	0.281016
Rhesus PXR	268	P	0.297226
Rhesus PXR	269	I	0.294395
Rhesus PXR	270	E	0.339243
Rhesus PXR	271	D	0.304432
Rhesus PXR	272	Q	0.304432
Rhesus PXR	273	I	0.279196
Rhesus PXR	274	S	0.281794
Rhesus PXR	275	L	0.300944
Rhesus PXR	276	L	0.28653
Rhesus PXR	277	K	0.268394
Rhesus PXR	278	G	0.245409
Rhesus PXR	279	A	0.262734
Rhesus PXR	280	T	0.28136
Rhesus PXR	281	F	0.363665
Rhesus PXR	282	E	0.340962
Rhesus PXR	283	L	0.350801
Rhesus PXR	284	C	0.42558
Rhesus PXR	285	Q	0.403914
Rhesus PXR	286	L	0.333582
Rhesus PXR	287	R	0.418036
Rhesus PXR	288	F	0.418036
Rhesus PXR	289	N	0.468304
Rhesus PXR	290	T	0.460191
Rhesus PXR	291	V	0.403407
Rhesus PXR	292	F	0.396606
Rhesus PXR	293	N	0.378447
Rhesus PXR	294	A	0.375849
Rhesus PXR	295	E	0.408303
Rhesus PXR	296	T	0.40418
Rhesus PXR	297	G	0.398112
Rhesus PXR	298	T	0.425102
Rhesus PXR	299	W	0.444264
Rhesus PXR	300	E	0.470961
Rhesus PXR	301	C	0.522602
Rhesus PXR	302	G	0.515556
Rhesus PXR	303	R	0.480745
Rhesus PXR	304	L	0.480745
Rhesus PXR	305	S	0.381977
Rhesus PXR	306	Y	0.399307
Rhesus PXR	307	C	0.339963
Rhesus PXR	308	L	0.299492
Rhesus PXR	309	E	0.301234
Rhesus PXR	310	D	0.304294
Rhesus PXR	311	P	0.309001
Rhesus PXR	312	A	0.367314
Rhesus PXR	313	G	0.359988
Rhesus PXR	314	G	0.382848
Rhesus PXR	315	F	0.413351
Rhesus PXR	316	Q	0.365366
Rhesus PXR	317	Q	0.398183
Rhesus PXR	318	L	0.442904
Rhesus PXR	319	L	0.513276
Rhesus PXR	320	L	0.52332
Rhesus PXR	321	E	0.416548
Rhesus PXR	322	P	0.343297
Rhesus PXR	323	M	0.374893
Rhesus PXR	324	L	0.416603
Rhesus PXR	325	K	0.376104
Rhesus PXR	326	F	0.345114
Rhesus PXR	327	H	0.386118
Rhesus PXR	328	Y	0.340517
Rhesus PXR	329	M	0.353175
Rhesus PXR	330	L	0.332098
Rhesus PXR	331	K	0.385158
Rhesus PXR	332	K	0.332098
Rhesus PXR	333	L	0.357685
Rhesus PXR	334	Q	0.393398
Rhesus PXR	335	L	0.393398
Rhesus PXR	336	H	0.358225
Rhesus PXR	337	E	0.304022
Rhesus PXR	338	E	0.304022
Rhesus PXR	339	E	0.303913
Rhesus PXR	340	Y	0.329676
Rhesus PXR	341	V	0.306532
Rhesus PXR	342	L	0.26553
Rhesus PXR	343	M	0.218019
Rhesus PXR	344	Q	0.227011
Rhesus PXR	345	A	0.227011
Rhesus PXR	346	I	0.232822
Rhesus PXR	347	S	0.295111
Rhesus PXR	348	L	0.353849
Rhesus PXR	349	F	0.353849
Rhesus PXR	350	S	0.32472
Rhesus PXR	351	P	0.298868
Rhesus PXR	352	D	0.252544
Rhesus PXR	353	R	0.272181
Rhesus PXR	354	P	0.252544
Rhesus PXR	355	G	0.242766
Rhesus PXR	356	V	0.227884
Rhesus PXR	357	V	0.240537
Rhesus PXR	358	Q	0.240537
Rhesus PXR	359	H	0.226971
Rhesus PXR	360	R	0.190658
Rhesus PXR	361	V	0.244002
Rhesus PXR	362	V	0.260962
Rhesus PXR	363	D	0.308283
Rhesus PXR	364	Q	0.358465
Rhesus PXR	365	L	0.286018
Rhesus PXR	366	Q	0.289887
Rhesus PXR	367	E	0.387905
Rhesus PXR	368	Q	0.281927
Rhesus PXR	369	Y	0.281927
Rhesus PXR	370	A	0.281927
Rhesus PXR	371	I	0.24957
Rhesus PXR	372	T	0.256014
Rhesus PXR	373	L	0.279955
Rhesus PXR	374	K	0.227543
Rhesus PXR	375	S	0.220342
Rhesus PXR	376	Y	0.272358
Rhesus PXR	377	I	0.291243
Rhesus PXR	378	E	0.302154
Rhesus PXR	379	C	0.288115
Rhesus PXR	380	N	0.308844
Rhesus PXR	381	R	0.308844
Rhesus PXR	382	P	0.351055
Rhesus PXR	383	Q	0.409719
Rhesus PXR	384	P	0.483027
Rhesus PXR	385	A	0.436368
Rhesus PXR	386	H	0.467321
Rhesus PXR	387	R	0.421932
Rhesus PXR	388	F	0.411332
Rhesus PXR	389	L	0.411332
Rhesus PXR	390	F	0.526609
Rhesus PXR	391	L	0.533516
Rhesus PXR	392	K	0.526151
Rhesus PXR	393	I	0.590143
Rhesus PXR	394	M	0.592948
Rhesus PXR	395	A	0.583288
Rhesus PXR	396	M	0.484248
Rhesus PXR	397	L	0.568399
Rhesus PXR	398	T	0.545902
Rhesus PXR	399	E	0.542729
Rhesus PXR	400	L	0.515675
Rhesus PXR	401	R	0.489065
Rhesus PXR	402	S	0.429744
Rhesus PXR	403	I	0.429744
Rhesus PXR	404	N	0.406803
Rhesus PXR	405	A	0.444837
Rhesus PXR	406	Q	0.480248
Rhesus PXR	407	H	0.48445
Rhesus PXR	408	T	0.453569
Rhesus PXR	409	Q	0.453569
Rhesus PXR	410	R	0.402879
Rhesus PXR	411	L	0.420145
Rhesus PXR	412	L	0.425551
Rhesus PXR	413	R	0.408539
Rhesus PXR	414	I	0.413158
Rhesus PXR	415	Q	0.370858
Rhesus PXR	416	D	0.392987
Rhesus PXR	417	I	0.365011
Rhesus PXR	418	H	0.375051
Rhesus PXR	419	P	0.371457
Rhesus PXR	420	F	0.371987
Rhesus PXR	421	A	0.384763
Rhesus PXR	422	T	0.346262
Rhesus PXR	423	P	0.335228
Rhesus PXR	424	L	0.322544
Rhesus PXR	425	M	0.328163
Rhesus PXR	426	Q	0.369177
Rhesus PXR	427	E	0.338695
Rhesus PXR	428	L	0.357339
Rhesus PXR	429	F	0.361129
Rhesus PXR	430	G	0.3353
Rhesus PXR	431	I	0.332283
Rhesus PXR	432	T	0.334583
Rhesus PXR	433	G	0.357007
Rhesus PXR	434	S	0.387266
Mouse PXR	1	M	0.846895
Mouse PXR	2	R	0.799464
Mouse PXR	3	P	0.8531
Mouse PXR	4	E	0.889236
Mouse PXR	5	E	0.902487
Mouse PXR	6	S	0.845356
Mouse PXR	7	W	0.837821
Mouse PXR	8	S	0.792748
Mouse PXR	9	R	0.844897
Mouse PXR	10	V	0.879195
Mouse PXR	11	G	0.900614
Mouse PXR	12	L	0.901742
Mouse PXR	13	V	0.898602
Mouse PXR	14	Q	0.897196
Mouse PXR	15	C	0.878883
Mouse PXR	16	E	0.881984
Mouse PXR	17	E	0.836001
Mouse PXR	18	A	0.81855
Mouse PXR	19	D	0.81934
Mouse PXR	20	S	0.785765
Mouse PXR	21	A	0.772964
Mouse PXR	22	L	0.773833
Mouse PXR	23	E	0.779843
Mouse PXR	24	E	0.748889
Mouse PXR	25	P	0.668457
Mouse PXR	26	I	0.629923
Mouse PXR	27	N	0.598531
Mouse PXR	28	V	0.666159
Mouse PXR	29	E	0.584907
Mouse PXR	30	E	0.532196
Mouse PXR	31	E	0.576737
Mouse PXR	32	D	0.549757
Mouse PXR	33	G	0.557869
Mouse PXR	34	G	0.557609
Mouse PXR	35	L	0.614903
Mouse PXR	36	Q	0.60053
Mouse PXR	37	I	0.529022
Mouse PXR	38	C	0.548521
Mouse PXR	39	R	0.590336
Mouse PXR	40	V	0.566003
Mouse PXR	41	C	0.55382
Mouse PXR	42	G	0.581161
Mouse PXR	43	D	0.599019
Mouse PXR	44	K	0.55502
Mouse PXR	45	A	0.463056
Mouse PXR	46	N	0.507785
Mouse PXR	47	G	0.551462
Mouse PXR	48	Y	0.568214
Mouse PXR	49	H	0.6073
Mouse PXR	50	F	0.527153
Mouse PXR	51	N	0.515949
Mouse PXR	52	V	0.492232
Mouse PXR	53	M	0.540951
Mouse PXR	54	T	0.59419
Mouse PXR	55	C	0.591219
Mouse PXR	56	E	0.582506
Mouse PXR	57	G	0.589217
Mouse PXR	58	C	0.653806
Mouse PXR	59	K	0.623094
Mouse PXR	60	G	0.594654
Mouse PXR	61	F	0.673218
Mouse PXR	62	F	0.650723
Mouse PXR	63	R	0.629992
Mouse PXR	64	R	0.659257
Mouse PXR	65	A	0.637781
Mouse PXR	66	M	0.690436
Mouse PXR	67	K	0.700149
Mouse PXR	68	R	0.721468
Mouse PXR	69	N	0.774779
Mouse PXR	70	V	0.789555
Mouse PXR	71	R	0.800205
Mouse PXR	72	L	0.804046
Mouse PXR	73	R	0.814154
Mouse PXR	74	C	0.806738
Mouse PXR	75	P	0.809859
Mouse PXR	76	F	0.816637
Mouse PXR	77	R	0.812447
Mouse PXR	78	K	0.841332
Mouse PXR	79	G	0.841332
Mouse PXR	80	T	0.823696
Mouse PXR	81	C	0.838978
Mouse PXR	82	E	0.840628
Mouse PXR	83	I	0.845614
Mouse PXR	84	T	0.841282
Mouse PXR	85	R	0.852435
Mouse PXR	86	K	0.87628
Mouse PXR	87	T	0.881163
Mouse PXR	88	R	0.864631
Mouse PXR	89	R	0.838321
Mouse PXR	90	Q	0.834009
Mouse PXR	91	C	0.858517
Mouse PXR	92	Q	0.834541
Mouse PXR	93	A	0.827274
Mouse PXR	94	C	0.799103
Mouse PXR	95	R	0.767928
Mouse PXR	96	L	0.786907
Mouse PXR	97	R	0.828942
Mouse PXR	98	K	0.828942
Mouse PXR	99	C	0.832307
Mouse PXR	100	L	0.829765
Mouse PXR	101	E	0.825716
Mouse PXR	102	S	0.821714
Mouse PXR	103	G	0.838655
Mouse PXR	104	M	0.870277
Mouse PXR	105	K	0.891457
Mouse PXR	106	K	0.892025
Mouse PXR	107	E	0.891457
Mouse PXR	108	M	0.905328
Mouse PXR	109	I	0.905994
Mouse PXR	110	M	0.874261
Mouse PXR	111	S	0.873354
Mouse PXR	112	D	0.885579
Mouse PXR	113	A	0.880756
Mouse PXR	114	A	0.891805
Mouse PXR	115	V	0.919083
Mouse PXR	116	E	0.901834
Mouse PXR	117	Q	0.917783
Mouse PXR	118	R	0.901592
Mouse PXR	119	R	0.895954
Mouse PXR	120	A	0.911143
Mouse PXR	121	L	0.914806
Mouse PXR	122	I	0.914806
Mouse PXR	123	K	0.906014
Mouse PXR	124	R	0.906057
Mouse PXR	125	K	0.909566
Mouse PXR	126	K	0.894528
Mouse PXR	127	R	0.851767
Mouse PXR	128	E	0.774613
Mouse PXR	129	K	0.791729
Mouse PXR	130	I	0.860205
Mouse PXR	131	E	0.839661
Mouse PXR	132	A	0.806955
Mouse PXR	133	P	0.806955
Mouse PXR	134	P	0.806955
Mouse PXR	135	P	0.832663
Mouse PXR	136	G	0.87706
Mouse PXR	137	G	0.876294
Mouse PXR	138	Q	0.855307
Mouse PXR	139	G	0.747452
Mouse PXR	140	L	0.698706
Mouse PXR	141	T	0.717605
Mouse PXR	142	E	0.765675
Mouse PXR	143	E	0.755202
Mouse PXR	144	Q	0.762057
Mouse PXR	145	Q	0.672879
Mouse PXR	146	A	0.604304
Mouse PXR	147	L	0.604304
Mouse PXR	148	I	0.640822
Mouse PXR	149	Q	0.529533
Mouse PXR	150	E	0.526192
Mouse PXR	151	L	0.54993
Mouse PXR	152	M	0.547603
Mouse PXR	153	D	0.547603
Mouse PXR	154	A	0.374823
Mouse PXR	155	Q	0.325249
Mouse PXR	156	M	0.279185
Mouse PXR	157	Q	0.30432
Mouse PXR	158	T	0.30432
Mouse PXR	159	F	0.319289
Mouse PXR	160	D	0.374838
Mouse PXR	161	T	0.374838
Mouse PXR	162	T	0.395446
Mouse PXR	163	F	0.395446
Mouse PXR	164	S	0.367845
Mouse PXR	165	H	0.354379
Mouse PXR	166	F	0.354379
Mouse PXR	167	K	0.354379
Mouse PXR	168	D	0.357107
Mouse PXR	169	F	0.374275
Mouse PXR	170	R	0.361477
Mouse PXR	171	L	0.361477
Mouse PXR	172	P	0.373904
Mouse PXR	173	A	0.375306
Mouse PXR	174	V	0.333953
Mouse PXR	175	F	0.361325
Mouse PXR	176	H	0.301732
Mouse PXR	177	S	0.299371
Mouse PXR	178	G	0.299371
Mouse PXR	179	C	0.270112
Mouse PXR	180	E	0.261512
Mouse PXR	181	L	0.28306
Mouse PXR	182	P	0.271797
Mouse PXR	183	E	0.28427
Mouse PXR	184	F	0.242376
Mouse PXR	185	L	0.248706
Mouse PXR	186	Q	0.304358
Mouse PXR	187	A	0.320949
Mouse PXR	188	S	0.277461
Mouse PXR	189	L	0.305878
Mouse PXR	190	L	0.307562
Mouse PXR	191	E	0.316847
Mouse PXR	192	D	0.316847
Mouse PXR	193	P	0.303628
Mouse PXR	194	A	0.292691
Mouse PXR	195	T	0.367289
Mouse PXR	196	W	0.397933
Mouse PXR	197	S	0.457943
Mouse PXR	198	Q	0.457943
Mouse PXR	199	I	0.427213
Mouse PXR	200	M	0.355289
Mouse PXR	201	K	0.318017
Mouse PXR	202	D	0.282899
Mouse PXR	203	R	0.280031
Mouse PXR	204	V	0.270187
Mouse PXR	205	P	0.351923
Mouse PXR	206	M	0.430801
Mouse PXR	207	K	0.433393
Mouse PXR	208	I	0.528754
Mouse PXR	209	S	0.486904
Mouse PXR	210	L	0.504666
Mouse PXR	211	Q	0.591934
Mouse PXR	212	L	0.591934
Mouse PXR	213	R	0.504115
Mouse PXR	214	G	0.424254
Mouse PXR	215	E	0.513811
Mouse PXR	216	D	0.52041
Mouse PXR	217	G	0.636845
Mouse PXR	218	S	0.625568
Mouse PXR	219	I	0.544007
Mouse PXR	220	W	0.562202
Mouse PXR	221	N	0.487347
Mouse PXR	222	Y	0.457463
Mouse PXR	223	Q	0.368136
Mouse PXR	224	P	0.413089
Mouse PXR	225	P	0.422196
Mouse PXR	226	S	0.285832
Mouse PXR	227	K	0.285832
Mouse PXR	228	S	0.211222
Mouse PXR	229	D	0.245493
Mouse PXR	230	G	0.203303
Mouse PXR	231	K	0.181004
Mouse PXR	232	E	0.166107
Mouse PXR	233	I	0.171903
Mouse PXR	234	I	0.166187
Mouse PXR	235	P	0.158563
Mouse PXR	236	L	0.159744
Mouse PXR	237	L	0.159514
Mouse PXR	238	P	0.182648
Mouse PXR	239	H	0.182648
Mouse PXR	240	L	0.158788
Mouse PXR	241	A	0.136601
Mouse PXR	242	D	0.151599
Mouse PXR	243	V	0.152156
Mouse PXR	244	S	0.156903
Mouse PXR	245	T	0.156903
Mouse PXR	246	Y	0.158257
Mouse PXR	247	M	0.149454
Mouse PXR	248	F	0.132546
Mouse PXR	249	K	0.122871
Mouse PXR	250	G	0.144513
Mouse PXR	251	V	0.166175
Mouse PXR	252	I	0.166554
Mouse PXR	253	N	0.170274
Mouse PXR	254	F	0.158676
Mouse PXR	255	A	0.12626
Mouse PXR	256	K	0.118497
Mouse PXR	257	V	0.11079
Mouse PXR	258	I	0.112528
Mouse PXR	259	S	0.122626
Mouse PXR	260	Y	0.166353
Mouse PXR	261	F	0.191667
Mouse PXR	262	R	0.223425
Mouse PXR	263	D	0.251569
Mouse PXR	264	L	0.277279
Mouse PXR	265	P	0.290492
Mouse PXR	266	I	0.285055
Mouse PXR	267	E	0.322431
Mouse PXR	268	D	0.322431
Mouse PXR	269	Q	0.322431
Mouse PXR	270	I	0.293786
Mouse PXR	271	S	0.31604
Mouse PXR	272	L	0.381396
Mouse PXR	273	L	0.37203
Mouse PXR	274	K	0.35352
Mouse PXR	275	G	0.32533
Mouse PXR	276	A	0.336373
Mouse PXR	277	T	0.360661
Mouse PXR	278	F	0.468734
Mouse PXR	279	E	0.454514
Mouse PXR	280	M	0.456496
Mouse PXR	281	C	0.528854
Mouse PXR	282	I	0.473882
Mouse PXR	283	L	0.40935
Mouse PXR	284	R	0.483908
Mouse PXR	285	F	0.496391
Mouse PXR	286	N	0.543783
Mouse PXR	287	T	0.557573
Mouse PXR	288	M	0.506488
Mouse PXR	289	F	0.510939
Mouse PXR	290	D	0.507141
Mouse PXR	291	T	0.505552
Mouse PXR	292	E	0.530732
Mouse PXR	293	T	0.527946
Mouse PXR	294	G	0.533872
Mouse PXR	295	T	0.527946
Mouse PXR	296	W	0.535021
Mouse PXR	297	E	0.556385
Mouse PXR	298	C	0.563268
Mouse PXR	299	G	0.556911
Mouse PXR	300	R	0.517485
Mouse PXR	301	L	0.517485
Mouse PXR	302	A	0.444537
Mouse PXR	303	Y	0.473808
Mouse PXR	304	C	0.422493
Mouse PXR	305	F	0.48815
Mouse PXR	306	E	0.498888
Mouse PXR	307	D	0.487449
Mouse PXR	308	P	0.49128
Mouse PXR	309	N	0.479113
Mouse PXR	310	G	0.460612
Mouse PXR	311	G	0.477289
Mouse PXR	312	F	0.48462
Mouse PXR	313	Q	0.439997
Mouse PXR	314	K	0.468105
Mouse PXR	315	L	0.501059
Mouse PXR	316	L	0.552391
Mouse PXR	317	L	0.532918
Mouse PXR	318	D	0.455999
Mouse PXR	319	P	0.37267
Mouse PXR	320	L	0.393098
Mouse PXR	321	M	0.416397
Mouse PXR	322	K	0.380481
Mouse PXR	323	F	0.384088
Mouse PXR	324	H	0.4409
Mouse PXR	325	C	0.374819
Mouse PXR	326	M	0.374819
Mouse PXR	327	L	0.36563
Mouse PXR	328	K	0.407045
Mouse PXR	329	K	0.36563
Mouse PXR	330	L	0.381135
Mouse PXR	331	Q	0.416317
Mouse PXR	332	L	0.416317
Mouse PXR	333	H	0.373297
Mouse PXR	334	K	0.32356
Mouse PXR	335	E	0.314192
Mouse PXR	336	E	0.33015
Mouse PXR	337	Y	0.360785
Mouse PXR	338	V	0.332246
Mouse PXR	339	L	0.355184
Mouse PXR	340	M	0.301508
Mouse PXR	341	Q	0.335153
Mouse PXR	342	A	0.318644
Mouse PXR	343	I	0.314052
Mouse PXR	344	S	0.367132
Mouse PXR	345	L	0.435573
Mouse PXR	346	F	0.413648
Mouse PXR	347	S	0.389078
Mouse PXR	348	P	0.389078
Mouse PXR	349	D	0.304728
Mouse PXR	350	R	0.288618
Mouse PXR	351	P	0.304728
Mouse PXR	352	G	0.250526
Mouse PXR	353	V	0.221892
Mouse PXR	354	V	0.261285
Mouse PXR	355	Q	0.275055
Mouse PXR	356	R	0.260284
Mouse PXR	357	S	0.249794
Mouse PXR	358	V	0.317283
Mouse PXR	359	V	0.331534
Mouse PXR	360	D	0.290767
Mouse PXR	361	Q	0.322297
Mouse PXR	362	L	0.276616
Mouse PXR	363	Q	0.256497
Mouse PXR	364	E	0.366956
Mouse PXR	365	R	0.288009
Mouse PXR	366	F	0.288009
Mouse PXR	367	A	0.288009
Mouse PXR	368	L	0.275881
Mouse PXR	369	T	0.286741
Mouse PXR	370	L	0.310735
Mouse PXR	371	K	0.254747
Mouse PXR	372	A	0.253338
Mouse PXR	373	Y	0.281753
Mouse PXR	374	I	0.300095
Mouse PXR	375	E	0.302074
Mouse PXR	376	C	0.289039
Mouse PXR	377	S	0.258669
Mouse PXR	378	R	0.287279
Mouse PXR	379	P	0.308614
Mouse PXR	380	Y	0.336623
Mouse PXR	381	P	0.384517
Mouse PXR	382	A	0.366994
Mouse PXR	383	H	0.372084
Mouse PXR	384	R	0.372084
Mouse PXR	385	F	0.363402
Mouse PXR	386	L	0.337107
Mouse PXR	387	F	0.363199
Mouse PXR	388	L	0.376316
Mouse PXR	389	K	0.376316
Mouse PXR	390	I	0.440069
Mouse PXR	391	M	0.44325
Mouse PXR	392	A	0.441803
Mouse PXR	393	V	0.375802
Mouse PXR	394	L	0.463333
Mouse PXR	395	T	0.428379
Mouse PXR	396	E	0.425507
Mouse PXR	397	L	0.385009
Mouse PXR	398	R	0.353937
Mouse PXR	399	S	0.301788
Mouse PXR	400	I	0.301788
Mouse PXR	401	N	0.352671
Mouse PXR	402	A	0.382995
Mouse PXR	403	Q	0.425334
Mouse PXR	404	Q	0.448734
Mouse PXR	405	T	0.421981
Mouse PXR	406	Q	0.421981
Mouse PXR	407	Q	0.439292
Mouse PXR	408	L	0.498206
Mouse PXR	409	L	0.506475
Mouse PXR	410	R	0.492157
Mouse PXR	411	I	0.474194
Mouse PXR	412	Q	0.454146
Mouse PXR	413	D	0.491585
Mouse PXR	414	S	0.596135
Mouse PXR	415	H	0.645798
Mouse PXR	416	P	0.643702
Mouse PXR	417	F	0.613075
Mouse PXR	418	A	0.668246
Mouse PXR	419	T	0.63654
Mouse PXR	420	P	0.561707
Mouse PXR	421	L	0.660254
Mouse PXR	422	M	0.663507
Mouse PXR	423	Q	0.718448
Mouse PXR	424	E	0.670052
Mouse PXR	425	L	0.609781
Mouse PXR	426	F	0.609115
Mouse PXR	427	S	0.547588
Mouse PXR	428	S	0.496
Mouse PXR	429	T	0.578706
Mouse PXR	430	D	0.691477
Mouse PXR	431	G	0.706568
Rat PXR	1	M	0.735842
Rat PXR	2	R	0.649224
Rat PXR	3	P	0.734725
Rat PXR	4	E	0.802738
Rat PXR	5	E	0.836357
Rat PXR	6	R	0.731546
Rat PXR	7	W	0.750355
Rat PXR	8	N	0.689486
Rat PXR	9	H	0.706608
Rat PXR	10	V	0.775682
Rat PXR	11	G	0.824739
Rat PXR	12	L	0.83692
Rat PXR	13	V	0.824456
Rat PXR	14	Q	0.818799
Rat PXR	15	R	0.781928
Rat PXR	16	E	0.788088
Rat PXR	17	E	0.698501
Rat PXR	18	A	0.660409
Rat PXR	19	D	0.678049
Rat PXR	20	S	0.626199
Rat PXR	21	V	0.637434
Rat PXR	22	L	0.661181
Rat PXR	23	E	0.6734
Rat PXR	24	E	0.62385
Rat PXR	25	P	0.508012
Rat PXR	26	I	0.456514
Rat PXR	27	N	0.437471
Rat PXR	28	V	0.495124
Rat PXR	29	D	0.424625
Rat PXR	30	E	0.408469
Rat PXR	31	E	0.457692
Rat PXR	32	D	0.428015
Rat PXR	33	G	0.432237
Rat PXR	34	G	0.422706
Rat PXR	35	L	0.488088
Rat PXR	36	Q	0.548679
Rat PXR	37	I	0.474669
Rat PXR	38	C	0.501444
Rat PXR	39	R	0.552833
Rat PXR	40	V	0.526501
Rat PXR	41	C	0.516948
Rat PXR	42	G	0.545202
Rat PXR	43	D	0.563748
Rat PXR	44	K	0.514096
Rat PXR	45	A	0.420333
Rat PXR	46	N	0.468263
Rat PXR	47	G	0.511697
Rat PXR	48	Y	0.527044
Rat PXR	49	H	0.570032
Rat PXR	50	F	0.527153
Rat PXR	51	N	0.515949
Rat PXR	52	V	0.492232
Rat PXR	53	M	0.540951
Rat PXR	54	T	0.59419
Rat PXR	55	C	0.591219
Rat PXR	56	E	0.582506
Rat PXR	57	G	0.589217
Rat PXR	58	C	0.653806
Rat PXR	59	K	0.623094
Rat PXR	60	G	0.594654
Rat PXR	61	F	0.673218
Rat PXR	62	F	0.650723
Rat PXR	63	R	0.629992
Rat PXR	64	R	0.659257
Rat PXR	65	A	0.637781
Rat PXR	66	M	0.690436
Rat PXR	67	K	0.700149
Rat PXR	68	R	0.721468
Rat PXR	69	N	0.774779
Rat PXR	70	V	0.789555
Rat PXR	71	R	0.800205
Rat PXR	72	L	0.804046
Rat PXR	73	R	0.814154
Rat PXR	74	C	0.806738
Rat PXR	75	P	0.809859
Rat PXR	76	F	0.816637
Rat PXR	77	R	0.812447
Rat PXR	78	K	0.841332
Rat PXR	79	G	0.841332
Rat PXR	80	T	0.823696
Rat PXR	81	C	0.838978
Rat PXR	82	E	0.840628
Rat PXR	83	I	0.845614
Rat PXR	84	T	0.841282
Rat PXR	85	R	0.852435
Rat PXR	86	K	0.87628
Rat PXR	87	T	0.881163
Rat PXR	88	R	0.864631
Rat PXR	89	R	0.838321
Rat PXR	90	Q	0.834009
Rat PXR	91	C	0.858517
Rat PXR	92	Q	0.834541
Rat PXR	93	A	0.827274
Rat PXR	94	C	0.799103
Rat PXR	95	R	0.767928
Rat PXR	96	L	0.786907
Rat PXR	97	R	0.828942
Rat PXR	98	K	0.828942
Rat PXR	99	C	0.832307
Rat PXR	100	L	0.829765
Rat PXR	101	E	0.825716
Rat PXR	102	S	0.821714
Rat PXR	103	G	0.838655
Rat PXR	104	M	0.870277
Rat PXR	105	K	0.891457
Rat PXR	106	K	0.892025
Rat PXR	107	E	0.891457
Rat PXR	108	M	0.905328
Rat PXR	109	I	0.905994
Rat PXR	110	M	0.874261
Rat PXR	111	S	0.873354
Rat PXR	112	D	0.885579
Rat PXR	113	A	0.880756
Rat PXR	114	A	0.891805
Rat PXR	115	V	0.919083
Rat PXR	116	E	0.901834
Rat PXR	117	Q	0.917783
Rat PXR	118	R	0.901592
Rat PXR	119	R	0.895954
Rat PXR	120	A	0.911143
Rat PXR	121	L	0.914806
Rat PXR	122	I	0.914806
Rat PXR	123	K	0.906014
Rat PXR	124	R	0.906057
Rat PXR	125	K	0.909566
Rat PXR	126	K	0.894528
Rat PXR	127	R	0.851767
Rat PXR	128	E	0.774613
Rat PXR	129	K	0.791729
Rat PXR	130	I	0.860205
Rat PXR	131	E	0.839661
Rat PXR	132	A	0.806955
Rat PXR	133	P	0.806955
Rat PXR	134	P	0.806955
Rat PXR	135	P	0.832663
Rat PXR	136	G	0.87706
Rat PXR	137	G	0.876294
Rat PXR	138	Q	0.855307
Rat PXR	139	G	0.747452
Rat PXR	140	L	0.698706
Rat PXR	141	T	0.717605
Rat PXR	142	E	0.765675
Rat PXR	143	E	0.755202
Rat PXR	144	Q	0.762057
Rat PXR	145	Q	0.672879
Rat PXR	146	A	0.604304
Rat PXR	147	L	0.604304
Rat PXR	148	I	0.640822
Rat PXR	149	Q	0.529533
Rat PXR	150	E	0.526192
Rat PXR	151	L	0.54993
Rat PXR	152	M	0.547603
Rat PXR	153	D	0.547603
Rat PXR	154	A	0.374823
Rat PXR	155	Q	0.325249
Rat PXR	156	M	0.279185
Rat PXR	157	Q	0.30432
Rat PXR	158	T	0.34181
Rat PXR	159	F	0.342946
Rat PXR	160	D	0.427747
Rat PXR	161	T	0.427747
Rat PXR	162	T	0.452099
Rat PXR	163	F	0.452099
Rat PXR	164	S	0.361826
Rat PXR	165	H	0.337999
Rat PXR	166	F	0.337999
Rat PXR	167	K	0.337999
Rat PXR	168	D	0.348545
Rat PXR	169	F	0.38098
Rat PXR	170	R	0.355233
Rat PXR	171	L	0.355233
Rat PXR	172	P	0.385289
Rat PXR	173	A	0.392878
Rat PXR	174	V	0.336054
Rat PXR	175	F	0.362799
Rat PXR	176	H	0.287073
Rat PXR	177	S	0.299017
Rat PXR	178	D	0.299017
Rat PXR	179	C	0.258427
Rat PXR	180	E	0.251399
Rat PXR	181	L	0.257907
Rat PXR	182	P	0.265179
Rat PXR	183	E	0.309706
Rat PXR	184	V	0.287029
Rat PXR	185	L	0.287598
Rat PXR	186	Q	0.353293
Rat PXR	187	A	0.393273
Rat PXR	188	S	0.321149
Rat PXR	189	L	0.347446
Rat PXR	190	L	0.350558
Rat PXR	191	E	0.392548
Rat PXR	192	D	0.392548
Rat PXR	193	P	0.337581
Rat PXR	194	A	0.307686
Rat PXR	195	T	0.386526
Rat PXR	196	W	0.517589
Rat PXR	197	S	0.584356
Rat PXR	198	Q	0.584356
Rat PXR	199	I	0.475955
Rat PXR	200	M	0.405135
Rat PXR	201	K	0.350248
Rat PXR	202	D	0.297927
Rat PXR	203	S	0.297958
Rat PXR	204	V	0.284494
Rat PXR	205	P	0.364921
Rat PXR	206	M	0.459593
Rat PXR	207	K	0.452365
Rat PXR	208	I	0.551332
Rat PXR	209	S	0.51139
Rat PXR	210	V	0.538747
Rat PXR	211	Q	0.627396
Rat PXR	212	L	0.627396
Rat PXR	213	R	0.533234
Rat PXR	214	G	0.43896
Rat PXR	215	E	0.534364
Rat PXR	216	D	0.530232
Rat PXR	217	G	0.644637
Rat PXR	218	S	0.633737
Rat PXR	219	I	0.55064
Rat PXR	220	W	0.575361
Rat PXR	221	N	0.493402
Rat PXR	222	Y	0.472676
Rat PXR	223	Q	0.387962
Rat PXR	224	P	0.387962
[truncated: 14,789 more rows]
